# Supplementary material for: The l,d-transpeptidation pathway is inhibited by antibiotics of the β-lactam class in Clostridioides difficile
Source: iScience. 2025 Mar 16;28(4):112227. doi: 10.1016/j.isci.2025.112227 (PMC11986978; doi:10.1016/j.isci.2025.112227)
Supplement: Table S1. Structures, molecular masses and proportions of muropeptides from vegetative cells of C. difficile 630Δerm wild-type (WT) and mutant strains in the absence and in the presence of subinhibitory concentrations of antibiotics as indicated [file mmc2.xlsx]

## Sheet: Table S1
Table S1: Structures, molecular masses and proportions of muropeptides from vegetative cells of C. difficile 630Δerm wild-type (WT) and mutant strains in the absence and in the presence of subinhibitory concentrations of antibiotics as indicated.
RT (min)	Muropeptide	Peak a	m/z [M+H+]		Cross-link	Abundance ± SEM (%)c		Fold change ΔΔΔldt/WTd	Abundance ± SEM (%)c
			Observedb	Calculated		WT	ΔΔΔldt		Δldtcd1	Δldtcd2	Δldtcd3	Δldtcd1Δldtcd2	Δldtcd1Δldtcd3	Δldtcd2Δldtcd3	WT + cefoxitin	ΔΔΔldt + cefoxitin	WT + meropenem	ΔΔΔldt + meropenem	ΔΔΔldt + ceftriaxone	ΔΔΔldt + imepenem
Monomers						46.17 ± 1.135	50.013 ± 1.354	1.083	47.574 ± 0.149	47.55 ± 0.382	46.808 ± 0.805	49.964 ± 1.381	48.869 ± 0.07	46.158 ± 0.125	47.664 ± 1.531	49.726 ± 1.578	44.507 ± 0.219	47.875 ± 3.369	39.843 ± 1.415	45.686 ± 4.085
1.27	GM	1	499.218	499.214		0.625 ± 0.122	0.356 ± 0.038	0.57	0.581 ± 0.159	0.678 ± 0.161	0.926 ± 0.072	0.487 ± 0.251	0.866 ± 0.02	0.993 ± 0.11	2.036 ± 0.543	1.803 ± 0.36	0.94 ± 0.231	0.757 ± 0.252	1.212 ± 0.599	0.55 ± 0.198
2.14	GM-Tri (deAc)	2	829.363	829.368		1.793 ± 0.204	1.958 ± 0.154	1.093	2.158 ± 0.068	1.682 ± 0.113	1.695 ± 0.088	1.79 ± 0.292	1.823 ± 0.02	1.414 ± 0.019	2.899 ± 0.371	2.851 ± 0.631	1.512 ± 0.205	1.405 ± 0.237	3.642 ± 0.132	1.576 ± 0.093
2.53	GM-Tetra	3a	942.407	942.415		1.839 ± 0.065	2.271 ± 0.16	1.235	1.598 ± 0.101	2.074 ± 0.13	2.143 ± 0.172	2.414 ± 0.169	2.011 ± 0.212	2.265 ± 0.34	0.508 ± 0.095	0.588 ± 0.098	1.494 ± 0.035	1.077 ± 0.225	1.244 ± 0.133	1.26 ± 0.032
2.67	GM-Tri-Gly (deAC)	4	886.393	886.389		2.871 ± 0.092	0.829 ± 0.14	0.289	1.368 ± 0.052	2.773 ± 0.035	2.73 ± 0.267	0.91 ± 0.028	1.226 ± 0.026	2.369 ± 0.143	3.222 ± 0.438	2.299 ± 0.671	2.203 ± 0.36	1.11 ± 0.15	2.139 ± 0.321	1.233 ± 0.106
3.05	GM-Di (deAC)	5	657.282	657.283		0.55 ± 0.046	0.236 ± 0.024	0.429	0.489 ± 0.071	0.424 ± 0.069	0.649 ± 0.002	0.334 ± 0.09	0.6 ± 0.048	0.571 ± 0.022	0.93 ± 0.271	0.814 ± 0.269	0.746 ± 0.338	0.418 ± 0.084	1.071 ± 0.107	0.621 ± 0.135
3.56	GM-Tetra (deAc)	6	900.401	900.405		37.275 ± 0.447	43.215 ± 0.944	1.159	40.23 ± 0.085	38.719 ± 0.368	37.433 ± 0.666	42.956 ± 1.177	41.257 ± 0.426	37.439 ± 0.209	13.327 ± 0.772	14.411 ± 0.684	26.963 ± 2.727	26.02 ± 2.364	27.018 ± 1.205	25.356 ± 0.708
4.52	GM-Penta	A	1013.46	1013.45		0.012 ± 0.001	0.017 ± 0.001	1.445	0.01 ± 0.002	0.013 ± 0.001	0.014 ± 0	0.013 ± 0	0.012 ± 0.001	0.013 ± 0.001	1.404 ± 0.154	2.192 ± 0.13	0.789 ± 0.251	1.135 ± 0.494	0.323 ± 0.168	0.753 ± 0.208
5.07	GM-Tetra-Gly (deAC)	B	957.424	957.427		0.004 ± 0	0.005 ± 0	1.302	0.004 ± 0	0.004 ± 0	0.004 ± 0	0.004 ± 0	0.004 ± 0	0.004 ± 0	2.534 ± 0.451	2.438 ± 0.339	1.075 ± 0.519	1.416 ± 0.367	0.088 ± 0.031	1.697 ± 0.157
6.52	GM-Penta (deAC)	C	971.456	971.442		0.019 ± 0.004	0.016 ± 0	0.848	0.009 ± 0	0.013 ± 0.001	0.013 ± 0.002	0.014 ± 0	0.02 ± 0.005	0.015 ± 0	14.548 ± 0.44	15.939 ± 1.74	5.071 ± 1.165	9.794 ± 2.144	1.09 ± 0.342	7.283 ± 0.421
8.44	GM-GM-Penta (deACx2)		1407.62	1407.61		0.002 ± 0	0.002 ± 0	1.051	0.001 ± 0	0.001 ± 0	0 ± 0	0.001 ± 0.001	0.001 ± 0	0 ± 0	0.326 ± 0.027	0.311 ± 0.024	0.088 ± 0.019	0.2 ± 0.062	0.037 ± 0.011	0.108 ± 0.018
12.75	GM-Tetra-Val (deAC)		999.472	999.473		0.005 ± 0.001	0.013 ± 0.002	2.616	0.007 ± 0.001	0.008 ± 0.001	0.006 ± 0.002	0.006 ± 0.002	0.002 ± 0.001	0.003 ± 0.001	0.658 ± 0.047	0.852 ± 0.151	0.48 ± 0.109	0.716 ± 0.205	0.126 ± 0.05	0.94 ± 0.151
16.97	GM-Tri-Phe (deAC)	19	976.442	976.436		0.988 ± 0.06	0.876 ± 0.08	0.887	0.918 ± 0.019	0.969 ± 0.017	1.023 ± 0.006	0.858 ± 0.041	0.883 ± 0.033	0.921 ± 0.029	1.338 ± 0.262	1.286 ± 0.287	1.039 ± 0.172	0.969 ± 0.238	1.288 ± 0.313	0.903 ± 0.36
17.06	GM-Tetra-Leu (deAC)		1013.5	1013.49		0.026 ± 0.007	0.055 ± 0.008	2.103	0.037 ± 0.004	0.04 ± 0.004	0.031 ± 0.006	0.035 ± 0.01	0.021 ± 0	0.02 ± 0.002	0.533 ± 0.03	0.551 ± 0.076	0.423 ± 0.017	0.506 ± 0.095	0.184 ± 0.072	0.608 ± 0.132
17.94	GM-Tetra-Leu (deAC)	G	1013.48	1013.49		0.009 ± 0.001	0.016 ± 0	1.82	0.013 ± 0	0.013 ± 0.001	0.01 ± 0.002	0.01 ± 0.001	0.008 ± 0.001	0.008 ± 0	1.438 ± 0.189	1.382 ± 0.284	0.564 ± 0.017	1.012 ± 0.178	0.173 ± 0.064	1.26 ± 0.198
20.51	GM-Tetra-Phe (deAC)	H	1047.47	1047.47		0.05 ± 0.009	0.07 ± 0.008	1.403	0.061 ± 0.002	0.056 ± 0.004	0.055 ± 0.011	0.057 ± 0.003	0.046 ± 0.002	0.047 ± 0.005	1.875 ± 0.363	1.919 ± 0.185	1.043 ± 0.12	1.252 ± 0.109	0.155 ± 0.07	1.445 ± 0.219
20.98	GM-Tetra-Phe (deAC)		1047.46	1047.47		0.104 ± 0.005	0.078 ± 0.005	0.75	0.089 ± 0.002	0.082 ± 0.008	0.077 ± 0.005	0.076 ± 0.001	0.088 ± 0	0.076 ± 0.01	0.087 ± 0.007	0.09 ± 0.012	0.078 ± 0.005	0.089 ± 0.014	0.052 ± 0.003	0.093 ± 0.015
Dimers						49.799 ± 0.801	47.39 ± 1.148	0.952	49.528 ± 0.232	48.991 ± 0.508	49.088 ± 0.722	47.5 ± 1.066	48.961 ± 0.141	49.782 ± 0.123	48.472 ± 0.959	46.838 ± 1.081	51.408 ± 0.66	49.053 ± 3.118	56.343 ± 1.891	50.857 ± 3.7
2.26	GM-Tri->Tri (deAC)		1201.53	1201.53	3→3	0.04 ± 0.004	0.033 ± 0.003	0.84	0.041 ± 0.004	0.041 ± 0.003	0.039 ± 0.001	0.032 ± 0.007	0.045 ± 0	0.036 ± 0.002	0.035 ± 0.009	0.033 ± 0.011	0.024 ± 0.003	0.016 ± 0.001	0.054 ± 0.006	0.006 ± 0.004
2.49	GM-Tri->Tetra (deAC)	3b	1272.57	1272.57	3→3	0.846 ± 0.056	0.861 ± 0.009	1.018	0.609 ± 0.03	1.067 ± 0.011	0.757 ± 0.065	1.003 ± 0.008	0.802 ± 0.007	1.196 ± 0.005	0.304 ± 0.021	0.339 ± 0.011	0.475 ± 0.044	0.423 ± 0.053	0.943 ± 0.135	0.442 ± 0.052
6.03	GM-Tri->GM-Tetra (deACx2) (HPO3)	7	1790.71	1790.72	3→3	1.133 ± 0.166	0.779 ± 0.086	0.688	1.839 ± 0.123	1.435 ± 0.009	1.343 ± 0.027	1.461 ± 0.231	0.873 ± 0.713	1.408 ± 0.166	0.267 ± 0.026	0.301 ± 0.11	0.486 ± 0.105	0.595 ± 0.178	0.657 ± 0.182	0.303 ± 0.08
6.26	GM-Tri->GM-Tetra (deACx2) (HPO3)	8	1790.7	1790.72	3→3	1.282 ± 0.123	1.473 ± 0.178	1.149	1.839 ± 0.122	0.725 ± 0.592	0.021 ± 0.005	0.019 ± 0.003	0.017 ± 0.002	0.022 ± 0.006	0.406 ± 0.069	0.416 ± 0.08	0.648 ± 0.123	0.703 ± 0.126	1.229 ± 0.37	0.432 ± 0.033
6.81	GM-Tetra->Tetra		1343.59	1343.61	4→3	0.058 ± 0.009	0.068 ± 0.007	1.171	0.05 ± 0.001	0.054 ± 0.005	0.053 ± 0.007	0.085 ± 0.012	0.055 ± 0.003	0.083 ± 0.006	0.272 ± 0.016	0.302 ± 0.022	0.292 ± 0.081	0.425 ± 0.179	0.505 ± 0.147	0.72 ± 0.214
7.48	GM-Tri->GM-Tetra (deACx2) (HPO3)		1790.7	1790.72	3→3	0.123 ± 0.01	0.109 ± 0.012	0.88	0.44 ± 0.044	0.312 ± 0.001	0.276 ± 0.015	0.318 ± 0.026	0 ± 0	0.295 ± 0.038	0.072 ± 0.03	0.074 ± 0.02	0.07 ± 0.005	0.151 ± 0.041	0.313 ± 0.12	0.107 ± 0.005
7.87	GM-Tri->GM-Tetra (deACx2) (HPO3)		1790.7	1790.72	3→3	0.304 ± 0.016	0.327 ± 0.037	1.077	0.01 ± 0.006	0.008 ± 0.003	0.004 ± 0	0.004 ± 0.001	0 ± 0	0.008 ± 0	0.096 ± 0.023	0.118 ± 0.014	0.183 ± 0.019	0.033 ± 0.026	0.29 ± 0.071	0.109 ± 0.049
8.66	GM-Tri->GM-Tetra (deAC)	9	1752.77	1752.77	3→3	1.096 ± 0.023	0.962 ± 0.036	0.878	0.896 ± 0.026	1.086 ± 0.041	1.115 ± 0.093	1.097 ± 0.043	1.127 ± 0.074	1.184 ± 0.145	0.346 ± 0.081	0.263 ± 0.031	0.636 ± 0.028	0.347 ± 0.048	0.828 ± 0.037	0.423 ± 0.034
8.84	GM-Tri->GM-Tetra (deAC)	10a	1752.76	1752.77	3→3	1.091 ± 0.021	1.084 ± 0.066	0.994	0.903 ± 0.04	0.994 ± 0.061	1.172 ± 0.123	0.567 ± 0.455	0.012 ± 0	0.009 ± 0	0.457 ± 0.064	0.343 ± 0.068	0.626 ± 0.063	0.372 ± 0.087	1.001 ± 0.188	0.361 ± 0.018
8.87	GM-Tri->GM-Tri (deAC x2)	10b	1639.74	1639.72	3→3	1.204 ± 0.134	0.868 ± 0.073	0.721	1.264 ± 0.076	0.98 ± 0.024	1.175 ± 0.074	0.763 ± 0.058	1.013 ± 0.02	0.856 ± 0.037	1.001 ± 0.097	0.802 ± 0.138	0.596 ± 0.054	0.336 ± 0.039	1.211 ± 0.13	0.358 ± 0.043
9.11	GMTri->GM-Tri-Gly (deAC x2)	11	1696.77	1696.74	3→3	2.268 ± 0.024	0.545 ± 0.064	0.24	0.914 ± 0.054	2.178 ± 0.045	2.134 ± 0.196	0.565 ± 0.011	0.807 ± 0.022	1.979 ± 0.128	1.634 ± 0.117	0.978 ± 0.296	1.065 ± 0.053	0.366 ± 0.017	1.646 ± 0.073	0.391 ± 0.009
10.02	GM-Tri->GM-Tetra (deAc x2)	12	1710.74	1710.75	3→3	22.178 ± 0.295	21.102 ± 0.395	0.952	22.312 ± 0.203	22.7 ± 0.225	22.87 ± 0.559	22.219 ± 0.247	23.812 ± 0.181	23.538 ± 0.21	7.825 ± 0.582	6.755 ± 0.214	12.514 ± 0.997	9.936 ± 1.17	17.425 ± 1.089	9.965 ± 0.99
10.27	GM-Tri->GM-Tetra-Gly (deAC x2)	D	1767.79	1767.78	3→3	0.001 ± 0	0.002 ± 0	2.688	0.004 ± 0.001	0.005 ± 0.001	0.005 ± 0.001	0.074 ± 0.057	0.001 ± 0	0.001 ± 0	0.989 ± 0.103	0.898 ± 0.135	0.341 ± 0.114	0.358 ± 0.071	0.056 ± 0.011	0.386 ± 0.013
10.43	GM-Tetra->GM-Tri (deAc x2)		1710.74	1710.75	4→3	0.313 ± 0.026	0.332 ± 0.025	1.059	0.348 ± 0.01	0.279 ± 0.009	0.299 ± 0.008	0.277 ± 0.031	0.165 ± 0.102	0.23 ± 0.026	0.882 ± 0.432	0.831 ± 0.444	0.447 ± 0.21	0.405 ± 0.193	0.496 ± 0.367	0.317 ± 0.292
10.49	GM-Tetra->GM-Tetra (deAC)		1823.81	1823.81	4→3	0.374 ± 0.002	0.265 ± 0.024	0.708	0.227 ± 0.014	0.263 ± 0.018	0.305 ± 0.021	0.707 ± 0.38	1.097 ± 0.079	1.082 ± 0.135	0.507 ± 0.194	0.561 ± 0.265	0.741 ± 0.102	0.418 ± 0.191	0.512 ± 0.052	0.435 ± 0.02
10.78	GM-Tetra->GM-Tetra (deAC)	13a	1823.81	1823.81	4→3	0.974 ± 0.026	1.123 ± 0.072	1.153	0.863 ± 0.072	0.975 ± 0.03	1.093 ± 0.081	1.192 ± 0	0.003 ± 0.002	1.112 ± 0.149	0.542 ± 0.07	0.674 ± 0.057	1.365 ± 0.153	0.955 ± 0.097	1.018 ± 0.064	1.314 ± 0.186
10.81	GM-Tri->GM-Tetra-Gly (deAC x2)	13b	1767.79	1767.78	3→3	0.495 ± 0.013	0.138 ± 0.017	0.279	0.181 ± 0.002	0.494 ± 0.022	0.48 ± 0.033	0.142 ± 0.002	0.186 ± 0.003	0.463 ± 0.018	1.559 ± 0.192	1.109 ± 0.309	0.949 ± 0.168	0.405 ± 0.049	0.847 ± 0.064	0.498 ± 0.036
11.25	GM-Tri->GM-Tetra (deAc x2)	14a	1710.74	1710.75	3→3	4.356 ± 0.156	4.89 ± 0.422	1.122	5.233 ± 0.027	4.377 ± 0.239	4.392 ± 0.131	4.71 ± 0.276	5.408 ± 0.034	4.765 ± 0.197	2.147 ± 0.136	1.943 ± 0.156	2.558 ± 0.146	2.699 ± 0.15	5.313 ± 0.599	2.435 ± 0.153
11.25	GM-Tetra->GM-Tetra (deAC x2)	14b	1781.79	1781.79	4→3	0.044 ± 0.013	0.036 ± 0.009	0.823	0.082 ± 0.054	0.086 ± 0.033	0.084 ± 0.014	0.082 ± 0.031	0.069 ± 0.009	0.079 ± 0.049	4.38 ± 0.128	3.979 ± 0.458	1.399 ± 0.141	1.851 ± 0.309	0.629 ± 0.231	1.274 ± 0.063
11.37	GM-Tri->GM-Tetra-Gly (deAC x2)		1767.79	1767.78	3→3	0.504 ± 0.014	0.033 ± 0.03	0.065	0 ± 0	0.006 ± 0.005	0.015 ± 0.007	0.001 ± 0.001	0 ± 0	0.001 ± 0	0.214 ± 0.019	0.195 ± 0.04	0.043 ± 0.02	0.055 ± 0.018	0.01 ± 0.002	0.052 ± 0.001
11.66	GM-Tetra->GM-Tetra (deAC)		1823.81	1823.81	4→3	0.088 ± 0.005	0.096 ± 0.01	1.089	0.084 ± 0.002	0.083 ± 0.001	0.101 ± 0.005	0.112 ± 0.001	0.231 ± 0.106	0.046 ± 0.037	0.197 ± 0.028	0.228 ± 0.042	0.305 ± 0.031	0.254 ± 0.037	0.258 ± 0.068	0.334 ± 0.014
11.8	GM-Tetra->GM-Tetra (deAC x2)	15	1781.79	1781.79	4→3	7.077 ± 0.243	8.166 ± 0.184	1.154	7.241 ± 0.231	6.927 ± 0.089	7.358 ± 0.299	8.097 ± 0.211	8.626 ± 0.268	7.354 ± 0.198	6.829 ± 0.349	7.816 ± 0.567	12.945 ± 0.054	12.727 ± 0.933	10.73 ± 0.123	14.218 ± 0.923
11.98	GM-Tri->GM-Tetra-Gly (deAC x2)		1767.79	1767.78	3→3	0.054 ± 0.004	0.016 ± 0.002	0.297	0.024 ± 0.002	0.055 ± 0.002	0.039 ± 0.005	0.019 ± 0.001	0.028 ± 0.001	0.06 ± 0.003	0.498 ± 0.025	0.335 ± 0.108	0.161 ± 0.053	0.062 ± 0.019	0.19 ± 0.031	0.059 ± 0.017
12.32	GM-Tetra->GMTetra (deAC)		1823.81	1823.81	4→3	0.273 ± 0.004	0.278 ± 0.018	1.02	0.265 ± 0.018	0.254 ± 0.004	0.282 ± 0.016	0.299 ± 0.017	0.321 ± 0.034	0.3 ± 0.029	0.28 ± 0.027	0.337 ± 0.065	0.559 ± 0.057	0.417 ± 0.045	0.474 ± 0.092	0.533 ± 0.01
12.92	GM-Tetra->GM-Penta (deAC x2)	E	1852.85	1852.83	4→3	0.007 ± 0.001	0.01 ± 0.001	1.413	0.009 ± 0.001	0.01 ± 0.001	0.013 ± 0.002	0.01 ± 0.001	0.004 ± 0.002	0.011 ± 0	4.574 ± 0.58	4.627 ± 0.796	1.912 ± 0.275	2.88 ± 0.369	0.376 ± 0.098	2.437 ± 0.107
13.17	GM-Tetra->GM-Tetra (deAC x2)	16	1781.79	1781.79	4→3	2.428 ± 0.052	2.698 ± 0.113	1.111	2.742 ± 0.014	2.299 ± 0.087	2.504 ± 0	2.657 ± 0.149	3.157 ± 0.129	2.576 ± 0.006	5.754 ± 0.498	6.499 ± 0.443	7.262 ± 0.847	8.414 ± 0.503	7.117 ± 0.254	9.326 ± 0.23
14.17	GM-Tetra->GM-Penta (deAC x2)	F	1852.84	1852.83	4→3	0.001 ± 0	0 ± 0	0.527	0 ± 0	0.001 ± 0	0.001 ± 0	0 ± 0	0 ± 0	0 ± 0	2.332 ± 0.224	2.161 ± 0.389	0.506 ± 0.122	1.082 ± 0.268	0.028 ± 0.011	0.856 ± 0.019
15.25	GM-Tri->GM-Tetra-Anh (deAC)		1732.75	1732.74	3→3	0.114 ± 0.011	0.127 ± 0.009	1.113	0.072 ± 0.002	0.11 ± 0.016	0.109 ± 0.022	0.194 ± 0.028	0.191 ± 0.009	0.18 ± 0	0.027 ± 0.002	0.023 ± 0.007	0.094 ± 0.029	0.07 ± 0.019	0.242 ± 0.038	0.112 ± 0.045
15.59	GM-Tri->GM-Tetra-Anh (deAC)		1732.74	1732.74	3→3	0.159 ± 0.009	0.215 ± 0.007	1.349	0.159 ± 0.004	0.159 ± 0.001	0.159 ± 0.02	0.191 ± 0.026	0.192 ± 0.009	0.09 ± 0.074	0.025 ± 0.011	0.046 ± 0.026	0.055 ± 0.018	0.063 ± 0.027	0.103 ± 0.05	0.029 ± 0.005
16.53	GM-Tri->GM-Tetra-Anh (deAC)		1732.76	1732.74	3→3	0.05 ± 0.002	0.061 ± 0.009	1.217	0.035 ± 0.002	0.058 ± 0.005	0.06 ± 0.002	0.057 ± 0.012	0.085 ± 0.003	0.077 ± 0.002	0.014 ± 0.002	0.021 ± 0.005	0.034 ± 0.002	0.035 ± 0.006	0.087 ± 0.007	0.028 ± 0.004
16.72	GM-Tetra->GM-Tetra-Anh (deAC)		1803.79	1803.78	4→3	0.006 ± 0.003	0.002 ± 0.001	0.417	0.002 ± 0.001	0.002 ± 0.001	0.001 ± 0	0.002 ± 0.002	0.009 ± 0.001	0 ± 0	0.093 ± 0.022	0.073 ± 0.017	0.044 ± 0.02	0.049 ± 0.014	0.027 ± 0.006	0.077 ± 0.022
16.94	GM-Tetra->GM-Tetra-Anh (deAC)		1803.8	1803.78	4→3	0.009 ± 0.001	0.012 ± 0	1.414	0.007 ± 0	0.007 ± 0	0.008 ± 0.001	0.011 ± 0.001	0.009 ± 0.001	0.011 ± 0.001	0.034 ± 0.006	0.051 ± 0.004	0.06 ± 0.024	0.066 ± 0.009	0.044 ± 0.011	0.062 ± 0.025
17.3	GM-Tetra->GM-Tetra-Val (deAC x2)		1880.89	1880.86	4→3	0 ± 0	0.001 ± 0	1	0 ± 0	0.001 ± 0	0 ± 0	0 ± 0	0 ± 0	0 ± 0	0.19 ± 0.009	0.24 ± 0.055	0.144 ± 0.041	0.187 ± 0.052	0.038 ± 0.017	0.27 ± 0.036
17.81	GM-Tri->GM-Tri-Leu (deAC)		1752.81	1752.8	3→3	0.245 ± 0.049	0.285 ± 0.03	1.163	0.326 ± 0.047	0.368 ± 0.022	0.267 ± 0.072	0.186 ± 0.027	0.165 ± 0.002	0.194 ± 0.015	0.219 ± 0.027	0.232 ± 0.072	0.104 ± 0.038	0.117 ± 0.027	0.498 ± 0.062	0.129 ± 0.005
17.9	GM-Tetra->GM-Tetra-Anh (deAC)		1803.8	1803.78	4→3	0.006 ± 0	0.009 ± 0.003	1.53	0.004 ± 0.001	0.005 ± 0.001	0.006 ± 0.001	0.006 ± 0.001	0.006 ± 0.001	0.007 ± 0	0.03 ± 0.008	0.036 ± 0.016	0.027 ± 0.005	0.038 ± 0.013	0.025 ± 0.007	0.027 ± 0.012
18.32	GM-Tetra->GM-Tetra-Val (deAC x2)		1880.84	1880.86	4→3	0 ± 0	0 ± 0	1	0 ± 0	0 ± 0	0 ± 0	0 ± 0	0 ± 0	0 ± 0	0.049 ± 0.013	0.092 ± 0.03	0.025 ± 0.017	0.051 ± 0.017	0.01 ± 0.004	0.061 ± 0.012
19.12	GM-Tri->GM-Tetra-Leu (deAC x2)		1823.86	1823.84	3→3	0.006 ± 0.001	0.011 ± 0.001	1.801	0.008 ± 0	0.011 ± 0.001	0.008 ± 0.002	0.005 ± 0.004	0.001 ± 0	0.004 ± 0.001	0.126 ± 0.012	0.134 ± 0.024	0.096 ± 0.009	0.088 ± 0.019	0.065 ± 0.02	0.093 ± 0.018
19.28	GM-Tri->GM-Tri-Phe (deAC x2)		1786.8	1786.79	3→3	0.382 ± 0.022	0.233 ± 0.03	0.612	0.296 ± 0.003	0.365 ± 0.004	0.383 ± 0.017	0.204 ± 0.01	0.278 ± 0.002	0.358 ± 0.003	0.282 ± 0.028	0.207 ± 0.029	0.196 ± 0.019	0.116 ± 0.004	0.336 ± 0.063	0.118 ± 0.001
19.67	GM-Tri->GM-Tetra-Leu (deAC x2)		1823.86	1823.84	4→3	0.05 ± 0.007	0.016 ± 0.004	0.322	0.07 ± 0.014	0.058 ± 0.026	0.021 ± 0.007	0.038 ± 0.01	0.042 ± 0.004	0.02 ± 0.008	0.279 ± 0.014	0.262 ± 0.081	0.121 ± 0.026	0.126 ± 0.033	0.196 ± 0.049	0.106 ± 0.009
20.07	GM-Tri->GM-Tetra-Leu (deAC x2)		1823.86	1823.84	3→3	0.002 ± 0	0.002 ± 0	1.337	0.002 ± 0	0.002 ± 0	0.002 ± 0.001	0.002 ± 0	0.002 ± 0	0.002 ± 0	0.375 ± 0.017	0.341 ± 0.095	0.16 ± 0.006	0.181 ± 0.024	0.066 ± 0.023	0.216 ± 0.037
20.17	GM-Tetra->GM-Tetra-Leu (deAC x2)		1894.88	1894.88	4→3	0.003 ± 0.001	0.002 ± 0.001	0.846	0.003 ± 0.001	0.002 ± 0	0.002 ± 0	0.002 ± 0.001	0.001 ± 0	0.002 ± 0.001	0.143 ± 0.006	0.165 ± 0.028	0.119 ± 0.008	0.13 ± 0.02	0.044 ± 0.018	0.176 ± 0.035
20.29	GM-Tetra->GM-Tri-Phe (deAC x2)		1857.84	1857.82	4→3	0.092 ± 0.005	0.083 ± 0.006	0.899	0.078 ± 0.005	0.101 ± 0.006	0.082 ± 0.021	0.05 ± 0.004	0.071 ± 0.002	0.09 ± 0.007	0.278 ± 0.041	0.219 ± 0.018	0.17 ± 0	0.122 ± 0.018	0.2 ± 0.058	0.107 ± 0.035
20.38	GM-Tri->GM-Tetra-Leu (deAC x2)		1823.86	1823.84	3→3	0.004 ± 0.001	0.001 ± 0.001	0.152	0.003 ± 0	0.004 ± 0	0.002 ± 0.001	0.003 ± 0.001	0.005 ± 0	0.003 ± 0.002	0.076 ± 0.011	0.056 ± 0.022	0.02 ± 0.006	0.021 ± 0.006	0.013 ± 0.004	0.033 ± 0.012
20.6	GM-Tetra->GM-Tetra-Leu(deAC x2)		1894.88	1894.88	4→3	0.001 ± 0	0.001 ± 0	1.029	0 ± 0	0 ± 0	0.001 ± 0	0 ± 0	0.001 ± 0.001	0 ± 0	0.36 ± 0.039	0.392 ± 0.093	0.201 ± 0.045	0.243 ± 0.034	0.049 ± 0.022	0.344 ± 0.067
20.71	GM-Tri->GM-Tetra-Phe (deAC x2)		1857.84	1857.82	3→3	0.005 ± 0	0.002 ± 0	0.326	0.004 ± 0	0.002 ± 0	0.005 ± 0	0.001 ± 0	0.004 ± 0	0.003 ± 0	0.426 ± 0.074	0.348 ± 0.058	0.182 ± 0.029	0.159 ± 0.033	0.05 ± 0.021	0.166 ± 0.038
20.85	GM-Tetra->GM-Tetra-Leu (deAC x2)		1894.87	1894.88	4→3	0.001 ± 0	0.001 ± 0	0.815	0.001 ± 0	0.001 ± 0	0.001 ± 0	0.001 ± 0	0.001 ± 0	0.002 ± 0	0.186 ± 0.016	0.188 ± 0.07	0.053 ± 0.023	0.083 ± 0.027	0.01 ± 0.005	0.11 ± 0.029
20.89	GM-Tri->GM-Tetra-Phe (deAC x2)		1857.84	1857.82	3→3	0.04 ± 0.003	0.022 ± 0.003	0.551	0.026 ± 0.002	0.029 ± 0	0.025 ± 0.002	0.025 ± 0	0.027 ± 0.003	0.035 ± 0.003	0.119 ± 0.03	0.099 ± 0.033	0.058 ± 0.002	0.049 ± 0.01	0.025 ± 0.012	0.051 ± 0.009
21.06	GM-Tetra->GM-Tetra-Phe (deAC x2)		1928.87	1928.86	4→3	0.002 ± 0.001	0.002 ± 0	0.894	0.003 ± 0.001	0.002 ± 0.001	0.002 ± 0	0.002 ± 0	0.002 ± 0.001	0.003 ± 0.002	0.466 ± 0.094	0.445 ± 0.07	0.246 ± 0.022	0.256 ± 0.019	0.035 ± 0.014	0.317 ± 0.04
21.22	GM-Tetra->GM-Tetra-Phe (deAC x2)		1928.87	1928.86	4→3	0.01 ± 0	0.007 ± 0.002	0.674	0.01 ± 0	0.01 ± 0	0.01 ± 0	0.01 ± 0.001	0.008 ± 0.002	0.008 ± 0	0.279 ± 0.048	0.253 ± 0.047	0.091 ± 0.02	0.116 ± 0.015	0.025 ± 0.01	0.13 ± 0.025
Trimerse						4.031 ± 0.334	2.596 ± 0.257	0.644	2.898 ± 0.083	3.46 ± 0.127	4.104 ± 0.083	2.536 ± 0.315	2.17 ± 0.072	4.06 ± 0.002	3.864 ± 0.69	3.436 ± 0.547	4.086 ± 0.445	3.072 ± 0.494	3.814 ± 0.884	3.457 ± 0.386
13.35	GM-Tri->GM-Tetra->GM-Tri (deAC x3)	17	2521.1	2521.1	3→3 /4→3	1.923 ± 0.08	0.888 ± 0.047	0.462	1.206 ± 0.018	1.566 ± 0.042	1.884 ± 0.016	0.907 ± 0.112	0.412 ± 0.014	1.836 ± 0.023	0.627 ± 0.2	0.334 ± 0.066	0.581 ± 0.164	0.237 ± 0.051	0.744 ± 0.071	0.183 ± 0.002
13.66	GM-Tri->GM-Tetra->GM-Tri (deAC x3)		2521.1	2521.1	3→3 /4→3	0.518 ± 0.041	0.322 ± 0.04	0.621	0.372 ± 0.004	0.465 ± 0.027	0.535 ± 0	0.309 ± 0.05	0.205 ± 0.152	0.554 ± 0.029	0.181 ± 0.049	0.115 ± 0.018	0.142 ± 0.048	0.073 ± 0.034	0.155 ± 0.092	0.038 ± 0.018
14.33	GM-Tri/GM-Tetra/GM-Tetra (deAC x3)	18	2592.16	2592.14	ND	0.663 ± 0.042	0.442 ± 0.008	0.666	0.455 ± 0.011	0.549 ± 0.024	0.674 ± 0.042	0.463 ± 0.064	0.48 ± 0.109	0.67 ± 0.013	0.74 ± 0.057	0.776 ± 0.085	1.041 ± 0.054	0.712 ± 0.068	1.041 ± 0.025	0.843 ± 0.101
14.62	GM-Tri/GM-Tetra/GM-Tetra (deAC x3)		2592.16	2592.14	ND	0.336 ± 0.007	0.365 ± 0.022	1.086	0.348 ± 0.032	0.334 ± 0.015	0.391 ± 0.012	0.322 ± 0.032	0.36 ± 0.013	0.367 ± 0.017	0.385 ± 0.147	0.318 ± 0.135	0.365 ± 0.11	0.252 ± 0.092	0.559 ± 0.123	0.404 ± 0.131
15.11	GM-Tri/GM-Tetra/GM-Tetra (deAC x3)		2592.16	2592.14	ND	0.29 ± 0.02	0.209 ± 0.021	0.72	0.21 ± 0.004	0.24 ± 0.007	0.28 ± 0.003	0.19 ± 0.037	0.248 ± 0.011	0.292 ± 0.008	0.467 ± 0.195	0.454 ± 0.198	0.452 ± 0.185	0.368 ± 0.151	0.358 ± 0.271	0.215 ± 0.156
15.17	GM-Tetra->GM-Tetra->GM-Tetra (deAC x3)		2663.19	2663.18	4→3 /4→3	0.003 ± 0.001	0.003 ± 0.001	1.099	0.001 ± 0	0.003 ± 0.002	0.001 ± 0	0.003 ± 0.001	0.115 ± 0.092	0.004 ± 0.002	0.349 ± 0.067	0.264 ± 0.027	0.132 ± 0.032	0.124 ± 0.007	0.028 ± 0.012	0.093 ± 0.007
15.59	GM-Tetra->GM-Tetra->GM-Tetra (deAC x3)		2663.18	2663.18	4→3 /4→3	0.216 ± 0.006	0.264 ± 0.007	1.222	0.219 ± 0.017	0.224 ± 0.006	0.25 ± 0.011	0.258 ± 0.005	0.254 ± 0.021	0.245 ± 0.017	0.411 ± 0.026	0.505 ± 0.074	0.811 ± 0.026	0.72 ± 0.093	0.519 ± 0.078	0.959 ± 0.119
15.89	GM-Tetra->GM-Tetra->GM-Tetra (deAC x3)		2663.19	2663.18	4→3 /4→3	0.001 ± 0	0.002 ± 0.001	1.67	0.001 ± 0	0.002 ± 0	0.001 ± 0	0.002 ± 0.001	0.001 ± 0	0.002 ± 0.001	0.227 ± 0.044	0.152 ± 0.012	0.033 ± 0.006	0.055 ± 0.01	0.008 ± 0.004	0.042 ± 0.002
16.46	GM-Tetra->GM-Tetra->GM-Tetra (deAC x3)		2663.19	2663.18	4→3 /4→3	0.075 ± 0.002	0.097 ± 0.007	1.286	0.081 ± 0.003	0.069 ± 0.004	0.08 ± 0	0.076 ± 0.015	0.092 ± 0.002	0.083 ± 0.008	0.403 ± 0.018	0.457 ± 0.072	0.495 ± 0.083	0.507 ± 0.024	0.386 ± 0.076	0.652 ± 0.06
20.79	GM-Tetra->GM-Tetra->GM-Tri-Phe (deAC x3)		2739.21	2739.21	4→3 /4→3	0.003 ± 0	0.003 ± 0	0.981	0.002 ± 0.001	0.004 ± 0	0.004 ± 0	0.003 ± 0	0.002 ± 0	0.003 ± 0	0.017 ± 0.005	0.017 ± 0.005	0.011 ± 0	0.008 ± 0.002	0.01 ± 0.005	0.008 ± 0.001
21.1	GM-Tetra->GM-Tetra->GM-Tri-Phe (deAC x3)		2739.21	2739.21	4→3 /4→3	0.003 ± 0	0.003 ± 0	0.958	0.003 ± 0.001	0.004 ± 0	0.004 ± 0	0.003 ± 0	0.001 ± 0.001	0.003 ± 0	0.051 ± 0.011	0.038 ± 0.006	0.022 ± 0.001	0.015 ± 0.001	0.005 ± 0.002	0.017 ± 0.002
21.86	GM-Tetra->GM-Tetra->GM-Tri-Phe (deAC x3)		2739.24	2739.21	4→3 /4→3	0 ± 0	0 ± 0	1	0 ± 0	0 ± 0	0 ± 0	0 ± 0	0 ± 0	0 ± 0	0.007 ± 0.006	0.006 ± 0.005	0 ± 0	0.002 ± 0.001	0.001 ± 0	0.003 ± 0.002
Abbreviations: RT: retention time in LC-MS/MS separation; SD: standard deviation; G: N-acetylglucosamine; M: N-acetylmuramic acid; Di: dipeptide (L-Ala-D-Glu); Tri: tripeptide (L-Ala-D-Glu-A2pm); Tetra: tetrapeptide (L-Ala-D-Glu-A2pm-D-Ala); Penta: pentapeptide (L-Ala-D-Glu-A2pm-D-Ala-D-Ala); deAc: deacetylation of N-acetylglucosamine ; ND: not determined. MurNAc residues at the reducing end of m…
